# Supplementary material for: A Testing Campaign Intervention Consisting of Peer-Facilitated Engagement, Point-of-Care HCV RNA Testing, and Linkage to Nursing Support to Enhance Hepatitis C Treatment Uptake among People Who Inject Drugs: The ETHOS Engage Study
Source: Viruses. 2022 Jul 16;14(7):1555. doi: 10.3390/v14071555 (PMC9316739; doi:10.3390/v14071555)
Supplement: Supplementary file 1 [file viruses-14-01555-s001.zip]

Archive with 1 entries (1 files):
- viruses-1783087-supplementary.pdf
